# Supplementary material for: The Effect of Dietary Phospholipids on the Ultrastructure and Function of Intestinal Epithelial Cells
Source: Int J Mol Sci. 2023 Jan 16;24(2):1788. doi: 10.3390/ijms24021788 (PMC9866517; doi:10.3390/ijms24021788)
Supplement: Supplementary file 1 [file ijms-24-01788-s001.zip]

Archive with 1 entries (1 files):
- ijms-2096397-supplementary.pdf
